# Supplementary material for: Oncogenic features of neuromedin U in breast cancer are associated with NMUR2 expression involving crosstalk with members of the WNT signaling pathway
Source: Oncotarget. 2017 Mar 11;8(22):36246–65. doi: 10.18632/oncotarget.16121 (PMC5482652; doi:10.18632/oncotarget.16121)
Supplement: Supplementary file 2 [file oncotarget-08-36246-s002.xlsx]

## Sheet: Tabelle1
Gene	05_NMU34	04_NMU1	06_NMU38	01_Mock 2	02_Mock 8	03_Mock 13
EFNA2	-0.2104535	-1.2965295	-1.2010345	0.2104535	0.2134225	0.2753625
TBXAS1	-0.1872725	-1.4643275	-0.7804205	0.1872725	0.1919835	0.3983975
ATP10B	-0.160126	-0.914462	-1.073633	0.667885	0.353802	0.160126
MAPRE2	-0.223858	-1.126731	-1.727388	0.223858	0.329549	0.228123
NMUR2	-0.19175	-1.02868	-1.545212	0.19175	0.41833	0.29861
CAMK2N1	-0.2144245	-0.9371855	-1.1298675	0.2144245	0.5422965	0.7747165
FA2H	-0.245315	-0.950492	-1.084833	0.245315	0.519315	0.648335
EPS8L3	-0.3079465	-1.0036865	-1.0914205	0.3079465	0.3240085	0.5202285
COLCA2	-0.080719	-1.34348	-1.033992	0.080719	0.409032	0.735988
FGFR3	-0.1045625	-1.2593145	-1.1562465	0.1045625	0.4453055	0.5813665
METTL7B	-0.3929665	-1.4547835	-0.6749375	0.3929665	0.8252265	0.6461365
SPIRE1	-0.170122	-1.363072	-0.920146	0.170122	0.780616	0.53771
VNN1	-0.4859705	-1.1092255	-0.7130935	0.5264555	0.9820885	0.4859705
SLC5A1	-0.353926	-0.981989	-1.164886	0.715435	0.862257	0.353926
TENM3	-0.5339685	-1.0103215	-1.0165795	0.6462985	0.6828925	0.5339685
SOAT1	-0.454713	-0.735941	-1.205825	0.454713	0.837846	0.599752
CHPT1	-0.2078935	-0.8492825	-1.3833905	0.2078935	0.7020235	0.7898735
CLDN1	-0.1688275	-0.8517035	-1.3725725	0.1688275	0.7579495	0.7600095
FGFR4	-0.2120955	-0.9091625	-1.0612915	0.2120955	1.0174835	0.8792025
DEPTOR	-0.293734	-0.593172	-1.064894	0.293734	0.587167	1.149186
SIPA1L2	-0.363387	-0.508283	-1.141827	0.363387	0.790949	1.023394
DNAJC22	-0.2682935	-0.6860925	-1.1085535	0.2682935	0.7062935	0.8599295
DDC	-0.215918	-0.847274	-0.891404	0.215918	1.078137	1.310019
PRR15L	-0.288836	-0.682771	-1.046579	0.288836	1.125056	1.064666
GRK5	-0.0324525	-0.6105735	-0.7946375	0.0324525	1.0469435	1.0070255
WNK4	-0.122827	-0.643674	-0.739559	0.122827	1.099594	0.879123
AGMAT	-0.127765	-0.424195	-1.026237	0.127765	0.988615	0.843265
CA2	-0.120126	-0.569201	-0.616964	0.120126	0.850673	1.097282
CNKSR3	-0.2559065	-0.6213395	-0.7631415	0.2559065	0.8733645	1.3511695
EPHB3	-0.3375605	-0.6414205	-0.7166535	0.3375605	0.6764015	1.2919345
GJB1	-0.569356	-0.198537	-1.454636	0.198537	0.542528	0.513206
SIDT1	-0.3413635	-0.1851495	-1.4424565	0.1851495	0.9188865	0.7299755
CD200	-0.8681505	-0.3069935	-1.0391225	0.3069935	0.5248965	0.8157995
PPP1R1B	-0.9942075	-0.2594205	-0.3333015	0.6330095	0.9103255	0.2594205
SLCO1B3	-0.878211	-0.494764	-0.256612	0.256612	1.41635	0.383625
ADH6	-0.8980765	-0.4024785	-0.7750675	0.5510785	1.7181175	0.4024785
RNF157	-0.230418	-0.911654	-0.753478	0.687915	1.645829	0.230418
MEP1A	-0.163572	-0.255513	-0.209952	0.163572	0.913932	1.087774
NEUROG3	-0.4184035	-0.1768165	-0.2936385	0.1768165	0.7191405	1.3262595
GPA33	-0.3043665	-0.1608455	-0.5183775	0.1608455	1.2073325	0.7559465
KLK12	-0.7449555	-0.1564025	-0.2781315	0.1564025	0.8166465	1.5454945
SGSH	-0.155978	-0.744198	-0.585748	0.171894	0.155978	0.596893
UAP1L1	-0.0923155	-0.7053645	-0.7142875	0.3854185	0.0923155	0.4916555
ITPRIPL2	-0.1854745	-0.9289215	-0.5397545	0.2147865	0.1854745	0.3396145
WNK2	-0.166225	-0.964064	-0.367288	0.166225	0.246186	0.487559
AKR7L	-0.271099	-0.746284	-0.365538	0.271099	0.462063	0.323979
SMIM6	-0.1980085	-0.8349485	-0.3753135	0.4463985	0.4769755	0.1980085
PON1	-0.3491565	-0.3491565	-0.6194165	0.7638875	0.3491565	0.5379325
PON3	-0.3065465	-0.5975415	-0.6400335	0.8187785	0.3065465	0.5419625
SERPINE2	-0.490049	-0.698509	-0.337335	0.586884	0.337335	0.569006
HKDC1	-0.0090305	-0.6921925	-0.6562375	0.0090305	0.4582785	0.5266905
SHROOM4	-0.0268185	-0.6770245	-0.5339095	0.0268185	0.5141895	0.5562535
GNAI1	-0.0464885	-0.4627055	-0.5521705	0.0464885	0.6319065	0.5355955
CKAP4	-0.3198445	-0.5657725	-0.4077725	0.3198445	0.4090515	0.6679065
ZHX2	-0.296545	-0.615043	-0.291638	0.291638	0.46563	0.677156
MARC1	-0.242035	-0.588869	-0.422342	0.242035	0.487634	0.536261
IGLV3-19	-0.2367645	-0.2068635	-0.7629085	0.2068635	0.3469025	0.5858655
NREP	-0.167388	-0.315428	-0.674473	0.167388	0.380467	0.642571
IL4R	-0.1901145	-0.4359035	-0.7712045	0.1901145	0.4518685	0.4665785
ATP1B1	-0.120485	-0.237265	-0.606235	0.120485	0.477995	0.567265
CAPN5	-0.1772975	-0.3994685	-0.5615595	0.1772975	0.4236295	0.5079795
CBLC	-0.2912215	-0.5071735	-0.6948625	0.2912215	0.3181215	0.6959995
F5	-0.171828	-0.469067	-0.858581	0.171828	0.42182	0.69098
KCTD15	-0.115234	-0.653269	-0.608981	0.115234	0.468515	0.683749
TP53I11	-0.124493	-0.730258	-0.683073	0.124493	0.356913	0.754274
INSR	-0.2205175	-0.4904345	-0.5588305	0.2205175	0.4808245	0.7437265
MRAP2	-0.112646	-0.371007	-0.70439	0.112646	0.492551	0.722641
CDH17	-0.298241	-0.210579	-0.440917	0.210579	0.701437	0.848403
NLRP3	-0.202524	-0.348406	-0.323898	0.202524	0.744448	0.657598
AGMO	-0.314561	-0.47373	-0.347385	0.314561	0.577189	0.892452
LRRC26	-0.350476	-0.523751	-0.375456	0.350476	0.531765	0.858042
RAP1GAP	-0.3895835	-0.3316035	-0.3952685	0.3316035	0.5218165	1.0072015
TMPRSS2	-0.184774	-0.683981	-0.166016	0.166016	0.829971	0.731241
USP13	-0.163826	-0.441119	-0.201293	0.163826	0.647749	0.962702
AOC1	-0.169204	-0.482521	-0.466327	0.169204	0.898903	0.784113
TMEM150B	-0.174462	-0.546818	-0.438477	0.174462	0.908818	0.683928
PIGZ	-0.2272695	-0.4564165	-0.5676215	0.2272695	0.9130055	0.6212025
DEPDC7	-0.138048	-0.366769	-0.409468	0.138048	0.980063	0.80918
SPAG1	-0.084505	-0.316945	-0.761298	0.084505	0.985204	0.728531
ALDH3A1	-0.382786	-0.294039	-0.859461	0.545165	0.294039	0.862764
SPIRE2	-0.328886	-0.173155	-0.908851	0.173155	0.493094	0.774305
GALNT8	-0.1562865	-0.2730825	-0.6662365	0.1562865	0.3945115	1.0204555
CEACAM18	-0.422949	-0.143541	-0.670147	0.143541	0.732616	0.463714
COL27A1	-0.254982	-0.109559	-0.813973	0.109559	0.591207	0.540142
TPM1	-0.452446	-0.17807	-0.725978	0.17807	0.432381	0.686829
KLK11	-0.3028375	-0.7332555	-0.9403085	0.3997875	0.3028375	0.4294075
PLAUR	-0.168265	-0.775445	-0.964132	0.337875	0.168265	0.525695
CACNG4	-0.298005	-0.805279	-0.839052	0.575365	0.298005	0.564345
PLCH1	-0.1197315	-0.5340925	-1.0237265	0.1197315	0.2568415	0.7138525
RAB32	-0.3754005	-0.8354515	-0.6324885	0.5431475	0.4443845	0.3754005
TNFSF10	-0.2907755	-0.7602085	-0.8300065	0.2992885	0.2916115	0.2907755
ASPHD1	-0.3111285	-0.5447025	-0.7288445	0.5007935	0.3111285	0.5220745
IL22RA1	-0.2653935	-0.7331155	-0.6190985	0.2653935	0.4396985	0.4311185
PIP5K1B	-0.35897	-0.625176	-0.881707	0.35897	0.630903	0.624538
SH3PXD2A	-0.3360015	-0.6884855	-0.8700035	0.3360015	0.4689905	0.5681365
PKDCC	-0.2864035	-0.5847315	-0.7484345	0.2864035	0.7895865	0.6746725
SLC22A3	-0.468359	-0.721971	-0.710717	0.651071	0.68781	0.468359
PDZK1IP1	-0.3778215	-0.4448055	-0.8861285	0.3778215	0.5538775	0.4452775
CAP2	-0.36177	-1.073071	-0.351965	0.351965	0.802753	0.953773
FXYD3	-0.263137	-0.81441	-0.409029	0.263137	0.492207	1.147208
JAG1	-0.268661	-1.173676	-0.230324	0.230324	0.524084	0.586714
LRP1	-0.0964545	-1.1139505	-0.5572955	0.0964545	0.5171395	0.7139685
PLSCR4	-0.064264	-0.889594	-0.734711	0.064264	0.511926	0.77432
AADAT	-0.159114	-0.841767	-0.800573	0.159114	0.759869	0.734454
AKR7A3	-0.0886635	-0.8881765	-0.9485875	0.0886635	0.6537495	0.6224595
FUOM	-0.2772035	-0.4641855	-0.3572335	0.2785305	0.3259255	0.2772035
STXBP1	-0.18562	-0.47528	-0.44639	0.22362	0.18562	0.26844
DNPH1	-0.358419	-0.60013	-0.18987	0.18987	0.26462	0.36763
HDHD3	-0.3502755	-0.4876525	-0.2315515	0.3065225	0.2315515	0.4066725
RAPGEFL1	-0.1935475	-0.6175485	-0.3562195	0.3692725	0.3888225	0.1935475
SLC22A18	-0.204428	-0.514058	-0.459612	0.36366	0.307784	0.204428
MYRF	-0.1871765	-0.6766005	-0.3783325	0.4321845	0.1871765	0.2395235
RNF19B	-0.20993	-0.548389	-0.416992	0.481658	0.20993	0.231745
CXCL16	-0.071002	-0.521416	-0.51746	0.477229	0.364019	0.071002
BCMO1	-0.2054535	-0.2656905	-0.4068705	0.3802525	0.2054535	0.4013445
SEZ6L2	-0.134836	-0.319517	-0.525989	0.510924	0.134836	0.391964
KLF4	-0.1844455	-0.2707235	-0.5197155	0.3438915	0.1844455	0.5905465
IMPA2	-0.071462	-0.635497	-0.534759	0.150983	0.071462	0.290212
RIN2	-0.056249	-0.672502	-0.455406	0.056249	0.258796	0.170714
KIAA0895	-0.177021	-0.75671	-0.338461	0.177021	0.23873	0.247595
GALNT12	-0.04423	-0.64644	-0.422107	0.04423	0.24987	0.35881
SLC9B2	-0.0315445	-0.5918255	-0.3344145	0.0315445	0.3312025	0.3337275
MT1G	-0.02921	-0.441956	-0.471572	0.361301	0.02921	0.285433
SLC51B	-0.0774535	-0.5172945	-0.3838165	0.3632335	0.0774535	0.2388145
MVP	-0.1049235	-0.5703125	-0.4454405	0.2767165	0.1049235	0.2355835
CD68	-0.081581	-0.478516	-0.437864	0.451367	0.184431	0.081581
KCNE3	-0.028132	-0.406787	-0.547123	0.22139	0.028132	0.258118
TMEM52	-0.0859565	-0.4670525	-0.4901375	0.0859565	0.1852685	0.1556325
CD99L2	-0.0236675	-0.3924175	-0.4284755	0.3639705	0.0236675	0.1765825
PTPRM	-0.0090965	-0.3206285	-0.4708855	0.3085035	0.2967195	0.0090965
FOS	-0.4267685	-0.4858775	-0.1194315	0.2052875	0.2982695	0.1194315
KLF11	-0.453551	-0.475738	-0.156377	0.254268	0.156377	0.171388
CGREF1	-0.4664005	-0.4456665	-0.1166775	0.1166775	0.2773255	0.2593325
HOMER2	-0.3756555	-0.4053135	-0.0261615	0.2213935	0.4687125	0.0261615
SNAR-B2	-0.487965	-0.439332	-0.039506	0.49268	0.039506	0.185742
SNAR-B2	-0.487965	-0.439332	-0.039506	0.49268	0.039506	0.185742
TPM2	-0.4426365	-0.4226635	-0.0471005	0.4472695	0.0471005	0.1836975
HIST1H2AJ	-0.6472	-0.69653	-0.129184	0.288393	0.129184	0.329166
CLYBL	-0.128822	-0.291888	-0.252576	0.128822	0.908144	0.369436
LINC00312	-0.0440845	-0.2123025	-0.3959005	0.0440845	0.7210385	0.5953175
AZGP1	-0.5719325	-0.2199145	-0.2543935	0.2199145	0.6779275	0.5290335
ZNF618	-0.3164355	-0.2086215	-0.1654775	0.1654775	0.8075495	0.6425335
BDNF	-0.21748	-0.171486	-0.369609	0.171486	0.642483	0.498602
GAB2	-0.3513415	-0.1472825	-0.4166765	0.1472825	0.6634905	0.3366985
TEX35	-0.275873	-0.268385	-0.228266	0.228266	0.676753	0.361043
GMDS	-0.076472	-0.161857	-0.264746	0.076472	0.589781	0.663191
SLC43A1	-0.2087695	-0.0761775	-0.3827475	0.0761775	0.4803275	0.5738675
HHLA3	-0.2932805	-0.2166915	-0.1176845	0.3601005	0.1176845	0.7764805
PLLP	-0.107448	-0.215854	-0.346016	0.468506	0.107448	0.924955
HID1	-0.561866	-0.412195	-0.081363	0.081363	0.367415	0.691995
NEBL	-0.395449	-0.07271	-0.154292	0.07271	0.52128	0.751485
IDH2	-0.19553	-0.35586	-0.50244	0.19553	0.40686	0.40502
MYOM3	-0.175671	-0.361376	-0.334295	0.175671	0.507292	0.405801
ANKS6	-0.1162845	-0.4528675	-0.4027185	0.1162845	0.3039865	0.4702405
FAM53B	-0.180245	-0.457323	-0.325282	0.180245	0.286285	0.445097
IHH	-0.0869015	-0.3901555	-0.3781395	0.0869015	0.3698665	0.6410945
PLEKHH1	-0.0743355	-0.2846195	-0.4156855	0.0743355	0.4577905	0.5509665
AQP5	-0.1327445	-0.5267965	-0.2912375	0.1327445	0.5458745	0.4872845
PRR26	-0.238273	-0.444227	-0.219431	0.219431	0.370483	0.624397
IL2RG	-0.194161	-0.623121	-0.318746	0.194161	0.294737	0.560367
HMGN3	-0.0340785	-0.4612045	-0.5951295	0.0340785	0.3173485	0.3657245
IL17RE	-0.0679975	-0.5555065	-0.5449835	0.0679975	0.4403595	0.3438825
CENPV	-0.137825	-0.331525	-0.300675	0.304755	0.137825	0.390255
FAM114A1	-0.0349325	-0.2914415	-0.2738525	0.3736335	0.0349325	0.4542745
ALDOC	-0.4444365	-0.0894885	-0.4878775	0.2349675	0.0894885	0.2085985
CLIP2	-0.349655	-0.190232	-0.370289	0.190232	0.223931	0.330585
KIAA1161	-0.3821325	-0.2012225	-0.3687615	0.2012225	0.3829125	0.2551825
MFI2	-0.3596915	-0.2454705	-0.2590315	0.3248845	0.3362125	0.2454705
FAM115C	-0.1977765	-0.0205235	-0.2009525	0.0205235	0.3851965	0.4472545
MYCL	-0.1032095	-0.1613325	-0.0770525	0.0770525	0.5022675	0.5776785
ANTXR2	-0.0413455	-0.2983085	-0.3184905	0.0413455	0.4447945	0.4740675
SLC25A4	-0.1073575	-0.2123825	-0.3786185	0.1073575	0.4238865	0.4716635
PAK1	-0.082425	-0.335707	-0.302015	0.082425	0.384115	0.404435
ETHE1	-0.14477	-0.28553	-0.30668	0.14477	0.33216	0.55628
SH3RF2	-0.1874575	-0.3080675	-0.2458525	0.1874575	0.3971775	0.4670455
HPDL	-0.267007	-0.330001	-0.18654	0.18654	0.523265	0.366877
NEB	-0.2284995	-0.2356075	-0.3036095	0.2284995	0.5101705	0.3779565
AGAP1-IT1	-0.342894	-0.234829	-0.21142	0.21142	0.397591	0.456811
DGAT2	-0.0784025	-0.4543765	-0.3276555	0.0784025	0.3118635	0.2724065
PNKD	-0.128791	-0.462738	-0.231047	0.128791	0.330188	0.345576
KDELC2	-0.000894499999999	-0.4075325	-0.4119965	0.000894499999999	0.3663275	0.3242925
TSPAN3	-0.0158	-0.37535	-0.4121	0.0158	0.3599	0.39952
INSIG1	-0.22206	-0.11962	-0.4673	0.11962	0.43701	0.40593
KIF12	-0.3465565	-0.1454635	-0.4326015	0.1454635	0.4726125	0.4591295
SYT13	-0.367764	-0.113281	-0.47961	0.113281	0.484085	0.258674
APOBEC1	-0.529905	-0.104935	-0.244965	0.104935	0.436667	0.431638
BAIAP2L2	-0.4235065	-0.1639935	-0.5643735	0.1972445	0.1639935	0.3991365
IRF8	-0.5016265	-0.0771095	-0.4975655	0.0771095	0.2236445	0.4594565
AKR1C4	-0.1536575	-0.3120495	-0.5933895	0.3842915	0.4290795	0.1536575
GGT6	-0.1194455	-0.2942795	-0.7799125	0.4127225	0.3021665	0.1194455
MMP24	-0.144517	-0.649505	-0.778007	0.185116	0.144517	0.168363
TMEM54	-0.15782	-0.56278	-0.68148	0.15782	0.32701	0.16715
DIP2C	-0.308295	-0.278073	-0.720737	0.278073	0.333068	0.317386
PHGR1	-0.298585	-0.160474	-0.709502	0.160474	0.440874	0.379106
PROM1	-0.375869	-0.156332	-0.868671	0.156332	0.241932	0.357023
CDA	-0.154636	-0.558817	-0.841001	0.297316	0.493917	0.154636
GPR35	-0.23439	-0.373414	-1.032599	0.23439	0.31564	0.26684
BAAT	-0.505326	-0.201864	-1.096043	0.201864	0.284513	0.31426
HNF1A	-0.440252	-0.194636	-0.963914	0.194636	0.269349	0.426295
PIK3AP1	-0.1330165	-0.3216005	-0.6594985	0.6549355	0.7063145	0.1330165
TSPAN33	-0.28343	-0.395155	-0.355763	0.740996	0.747053	0.28343
PRSS12	-0.7288805	-0.1906455	-0.4077805	0.1906455	0.8283865	0.2286735
HIST3H2A	-0.624327	-0.163086	-0.587657	0.48066	0.163086	0.206708
LGALS2	-0.289602	-0.103446	-0.918325	0.595702	0.388912	0.103446
GSTA2	-0.511577	-0.893282	-0.458712	0.458712	0.556899	1.794767
SPTLC3	-0.8405605	-0.9435785	-0.5682605	0.5682605	1.1528445	1.1974295
KCNJ3	-0.6554525	-0.5199905	-0.8870015	0.5199905	1.6273215	1.7128585
PLBD1	-0.5930585	-0.6429655	-0.9237605	0.5930585	1.6018375	1.5876275
HEPH	-0.2041915	-0.5239145	-0.7857515	0.2041915	1.5840145	1.3979415
TNFRSF11A	-0.6022035	-1.1697815	-0.3535555	0.3535555	1.6514195	1.3086165
DLL4	-0.3149005	-0.7039155	-0.6474055	0.3149005	1.1988275	2.1688955
HEPACAM2	-0.7155965	-0.4782725	-0.6316715	0.4782725	1.1856185	2.1054575
ATOH1	-0.706052	-0.641047	-0.497153	0.497153	1.77461	2.347605
CKB	-0.3156265	-0.7027605	-1.3683805	0.3156265	1.2840715	1.3738215
JPH1	-0.5006515	-0.3787755	-1.5169995	0.3787755	1.2097735	1.6531015
FOXA2	-0.337513	-1.153446	-1.046	0.337513	0.787363	1.670848
CTGF	-0.562016	-1.354027	-0.972911	0.562016	1.587227	1.765161
LURAP1L	-0.3272615	-1.4998655	-0.8261865	0.3272615	1.3340715	1.6080955
COLCA1	-0.037554	-1.555836	-1.332644	0.037554	1.374476	1.768202
ARSE	-0.238283	-1.544901	-1.575864	0.238283	0.499193	0.873555
GRAMD1B	-0.1842065	-1.5080855	-1.6685105	0.1842065	0.5531515	0.6718715
HNF4A	-0.250536	-1.569897	-1.553324	0.250536	0.894782	0.788752
VIL1	-0.2725425	-1.5417235	-1.6330665	0.2725425	0.8195425	0.7877825
CA9	-0.453586	-1.600635	-1.597035	0.453586	0.872691	1.209161
MUC3A	-0.1834495	-0.8022205	-1.5727645	0.1834495	1.3169275	0.6370285
NPNT	-0.1302085	-0.8834665	-1.6994865	0.1302085	1.0855235	0.9392315
PLD1	-0.109763	-1.184903	-1.3569	0.109763	1.199602	0.66971
DPP4	-0.065524	-0.912982	-1.444486	0.065524	0.993363	1.050043
MOGAT3	-0.1209285	-0.9621215	-1.4062605	0.1209285	1.3017475	1.0531235
RHOBTB1	-0.2681475	-1.1719015	-1.3157905	0.2681475	0.8583745	1.0216315
ANKS4B	-0.431669	-1.740014	-2.154653	0.431669	1.126576	1.08277
MOB3B	-0.195401	-1.751599	-2.314697	0.195401	1.179413	1.225673
CEMIP	-0.5350325	-1.8700375	-1.7939565	0.5350325	1.1414775	0.6936425
SQRDL	-0.4357555	-0.8920975	-2.3466605	0.4357555	0.5565075	0.8189355
USH1C	-0.308414	-1.355566	-2.046066	0.308414	0.747226	0.695299
MUC5AC	-0.460414	-0.8784	-2.318234	0.460414	0.565774	1.872544
NOX1	-0.6743785	-0.8427595	-2.5396805	0.6743785	1.3274485	0.7956985
CEACAM5	-0.9700955	-1.1685575	-2.1056045	0.9700955	1.3926285	1.9906715
CXCR4	-0.556053	-1.350639	-1.878214	0.556053	1.876783	1.649953
HGD	-0.4024455	-2.5377985	-2.6225285	0.4024455	0.6625115	0.9750105
MUC13	-0.19215	-2.300331	-2.325755	0.19215	0.86896	0.87455
DKK1	-0.288175	-2.251162	-1.846745	0.288175	0.674955	0.530955
CDH3	-1.231736	-1.205816	-1.050264	1.050264	2.935635	2.304096
CEACAM6	-1.079046	-2.935192	-3.072542	1.079046	1.292116	1.761796
REG4	-1.0072025	-1.9701895	-2.3705355	1.0072025	3.1876645	4.7464795
CD83	0.32893	0.285975	0.066813	-0.066813	-0.37687	-0.534186
TOMM40L	0.3603295	0.2720675	0.1037225	-0.1037225	-0.4381825	-0.3918755
AMIGO2	0.160133	0.450202	0.054636	-0.054636	-0.4486	-0.49192
ERMP1	0.07381	0.47358	0.41026	-0.07381	-0.42239	-0.33408
LIPG	0.04067	0.31402	0.3973	-0.04067	-0.35886	-0.50483
F2RL2	0.2586795	0.1278255	0.2708585	-0.1278255	-0.4758945	-0.4827025
INS	0.208945	0.252977	0.233917	-0.208945	-0.401664	-0.486873
LYPD6	0.420156	0.310673	0.164166	-0.164166	-0.519376	-0.352249
MGP	0.259689	0.160659	0.413613	-0.160659	-0.402324	-0.457989
RNF141	0.357962	0.174042	0.332128	-0.174042	-0.403192	-0.580023
IGKV1-27	0.337553	0.259671	0.307448	-0.259671	-0.374988	-0.385318
PSPC1	0.3330535	0.2768525	0.2832255	-0.2768525	-0.3676445	-0.3797135
RNVU1-4	0.1882365	0.2700765	0.5499505	-0.1882365	-0.3570715	-0.3303265
RNVU1-4	0.1882365	0.2700765	0.5499505	-0.1882365	-0.3570715	-0.3303265
PARP4	0.279235	0.252015	0.310935	-0.458395	-0.326225	-0.252015
TTLL7-IT1	0.2286405	0.2774675	0.3725345	-0.3358715	-0.3251815	-0.2286405
ALDH1L1	0.216856	0.613971	0.362604	-0.287259	-0.216856	-0.293888
TSPAN12	0.153714	0.544051	0.435934	-0.275329	-0.153714	-0.412816
OR2L8	0.2378805	0.5118455	0.4773805	-0.3323915	-0.2523735	-0.2378805
ITGB6	0.1631235	0.3518065	0.3800245	-0.2996535	-0.1631235	-0.4451635
FAM63B	0.3063515	0.2473765	0.6247485	-0.3806255	-0.3728455	-0.2473765
GULP1	0.505585	0.209823	0.59995	-0.365761	-0.396495	-0.209823
ARL15	0.5596325	0.2535935	0.5056925	-0.2722885	-0.2535935	-0.3272415
DOCK9	0.445	0.243008	0.54682	-0.243008	-0.286277	-0.273408
MPP7	0.5568885	0.2555585	0.3722855	-0.2555585	-0.3068125	-0.3010635
CAB39L	0.549083	0.412095	0.311622	-0.311622	-0.325432	-0.378761
SLC39A8	0.603936	0.482924	0.256534	-0.274985	-0.256534	-0.386989
NAMPT	0.40694	0.42678	0.27377	-0.47635	-0.33681	-0.27377
POLR1D	0.5024445	0.3538545	0.4639245	-0.4717885	-0.4283675	-0.3538545
ZMYM5	0.537907	0.29066	0.427429	-0.561677	-0.465296	-0.29066
SKA3	0.47509	0.26827	0.43886	-0.5677	-0.653067	-0.26827
SLC7A1	0.418435	0.388115	0.346195	-0.496325	-0.460175	-0.346195
SUPT20H	0.4187495	0.3589095	0.3913335	-0.4305175	-0.3589095	-0.4480375
MAP3K1	0.315595	0.220745	0.416735	-0.220745	-0.517175	-0.538205
TOX2	0.440071	0.204618	0.475767	-0.204618	-0.518879	-0.515181
SERPINB3	0.4170405	0.2088495	0.4838845	-0.2088495	-0.4323045	-0.4547655
SEP6	0.4669505	0.2913725	0.3331765	-0.2913725	-0.3124495	-0.5729815
RBMS1	0.277411	0.502755	0.332433	-0.277411	-0.432841	-0.482064
WNT11	0.1985745	0.6028875	0.3952335	-0.1985745	-0.4000835	-0.6028135
IKZF2	0.558587	0.199616	0.523871	-0.199616	-0.543009	-0.248525
TNIK	0.4907435	0.1369655	0.5095735	-0.1369655	-0.6674485	-0.2670705
STOX1	0.4383145	0.0997445	0.5213815	-0.0997445	-0.4798245	-0.3643385
LATS2	0.545587	0.252236	0.735011	-0.252236	-0.425781	-0.339691
ANKRD50	0.402787	0.147873	0.46867	-0.487836	-0.239048	-0.147873
SNORA58	0.109792	0.348379	0.558588	-0.4579	-0.233442	-0.109792
LRRC8C	0.5343175	0.1959615	0.4709115	-0.1959615	-0.2407075	-0.2230625
NFAT5	0.3963995	0.2204855	0.6004395	-0.2204855	-0.2440005	-0.2338835
TBPL1	0.4046285	0.2358195	0.3978335	-0.2385395	-0.3204815	-0.2358195
PLAG1	0.5062555	0.1437915	0.4083265	-0.2465925	-0.1437915	-0.2455295
SMAD4	0.4853405	0.1213325	0.4455385	-0.2145715	-0.1213325	-0.3290485
EGLN1	0.496086	0.08573	0.589754	-0.145257	-0.08573	-0.124623
RASA1	0.488105	0.064325	0.545835	-0.171911	-0.210793	-0.064325
FSIP1	0.556209	0.037521	0.280572	-0.309899	-0.377454	-0.037521
BDH2	0.4263175	0.3288415	0.0056365	-0.4288975	-0.4889635	-0.0056365
UCHL3	0.3509	0.35387	0.11231	-0.49127	-0.23396	-0.11231
DNM3	0.5279175	0.5998895	0.0493115	-0.0493115	-0.2762215	-0.1539985
MFSD4	0.0533435	0.4420465	0.4315495	-0.0533435	-0.2375435	-0.2463435
ULBP2	0.0975445	0.4127575	0.1732215	-0.4381035	-0.0975445	-0.4122125
DMKN	0.5175055	0.7657365	0.2538205	-0.7590775	-0.2538205	-0.5261795
SNORD113-9	0.2573955	0.5232825	0.2669135	-0.5992815	-0.2573955	-0.6655815
HSPH1	0.582575	0.467615	0.380215	-0.752195	-0.634255	-0.380215
LNX2	0.545918	0.561708	0.508238	-0.726964	-0.525125	-0.508238
GTF3A	0.51345	0.53784	0.38796	-0.678916	-0.45352	-0.38796
MTIF3	0.5581705	0.4697395	0.3540375	-0.6920315	-0.3540375	-0.4044875
N4BP2L2	0.697388	0.244956	0.672833	-0.751811	-0.244956	-0.382005
USPL1	0.8654895	0.3619155	0.7668755	-0.7701265	-0.3749755	-0.3619155
RNF6	0.730456	0.302384	0.41372	-1.02407	-0.451424	-0.302384
ZDHHC20	0.6318065	0.2749455	0.3824465	-0.9185835	-0.4874455	-0.2749455
MICU2	0.6162655	0.3002395	0.2791415	-0.7878895	-0.4522635	-0.2791415
PDS5B	0.503392	0.290302	0.377722	-0.890265	-0.397734	-0.290302
EXOSC8	0.430564	0.368874	0.287854	-0.751823	-0.287854	-0.320057
NUPL1	0.5174215	0.2484215	0.4368715	-0.5885105	-0.2484215	-0.3950455
ZMYM2	0.547381	0.281411	0.462351	-0.744814	-0.281411	-0.405327
CENPJ	0.686524	0.217422	0.461795	-0.688844	-0.217422	-0.268124
MPHOSPH8	0.687587	0.222813	0.476072	-0.618835	-0.222813	-0.261541
MTMR6	0.536936	0.168561	0.584932	-0.689969	-0.250918	-0.168561
ALG5	0.6114735	0.1834005	0.3769155	-0.7212875	-0.3914985	-0.1834005
XPO4	0.49898	0.23714	0.38456	-0.789196	-0.23714	-0.28772
BRCA2	0.706024	0.073188	0.442873	-0.686067	-0.320224	-0.073188
ANKRD10-IT1	0.3873315	0.1114165	0.2006275	-0.8729245	-0.1114165	-0.4214415
RAB8B	0.6102355	0.1397875	0.3896015	-0.2560215	-0.1397875	-0.6009555
TAS2R10	0.837256	0.154057	0.430322	-0.154057	-0.164176	-0.381498
MBNL2	0.666235	0.223415	0.799945	-0.444423	-0.337075	-0.223415
ODF2L	0.738782	0.121271	0.662207	-0.405846	-0.304214	-0.121271
L3MBTL3	0.8973875	0.1333245	1.0173295	-0.1398575	-0.1333245	-0.3549305
RNF125	0.150662	0.487099	0.97759	-0.150662	-0.210243	-0.189267
GJB6	0.3757335	0.6620305	1.1715875	-0.3757335	-0.5850925	-1.0830175
RGCC	0.3327055	0.8099235	0.7987315	-0.3327055	-1.3273335	-1.1820425
BCAM	0.109695	0.237005	0.501585	-0.109695	-1.218064	-1.19545
ZBTB7C	0.153593	0.244623	0.587852	-0.153593	-1.299594	-1.003428
DOCK4	0.388595	0.20113	0.341714	-0.20113	-0.972883	-1.321153
TLR4	0.139539	0.184875	0.747887	-0.139539	-1.058852	-1.411203
PTGS1	0.7292775	0.5889345	0.0876845	-0.0876845	-1.0817495	-0.6604715
SNORD56B	1.1476345	0.1062645	0.5976595	-0.1062645	-0.9826105	-0.6775745
LUCAT1	0.1877135	0.0916215	0.5196445	-0.0916215	-0.9374925	-0.9697705
PGM2L1	0.379583	0.033746	0.512783	-0.033746	-1.008835	-0.960264
F2R	0.17016	0.27622	0.49858	-0.17016	-0.785377	-1.087774
DCBLD2	0.25851	0.14532	0.26106	-0.14532	-0.7648	-1.16984
SLC2A12	0.329003	0.181441	0.13703	-0.13703	-0.938396	-0.980791
CCNG2	0.170557	0.20345	0.224336	-0.170557	-0.981404	-0.71204
KLHL3	0.266922	0.15852	0.386623	-0.15852	-1.004093	-0.752192
TTC7B	0.3398165	0.4532185	0.1399255	-0.1399255	-0.9541315	-0.8545995
WBP5	0.666443	0.287487	0.573987	-0.524875	-0.287487	-0.833159
ZNF503	0.482316	0.333374	0.428452	-0.418737	-0.333374	-0.963548
ABCC4	0.369435	0.674075	0.744445	-0.369435	-0.387151	-0.697385
FRY	0.4245425	0.6617545	0.6504535	-0.4245425	-0.5970795	-0.7876455
ITGA2	0.4502975	0.3904275	0.6553375	-0.3904275	-0.5243505	-0.6609395
SLC9A7	0.4704455	0.2642385	0.7356455	-0.2642385	-0.6700255	-0.5350385
RPL21	0.543258	0.496161	0.636182	-0.496161	-0.527494	-0.523056
FREM2	0.859293	0.264921	0.787809	-0.264921	-0.366587	-0.605757
SH3GL2	0.954624	0.404981	0.731705	-0.482161	-0.404981	-0.559826
HECTD2	0.814715	0.174783	0.587678	-0.174783	-0.751019	-0.907513
MLLT11	0.5884925	0.2625345	0.5085395	-0.2625345	-0.7173405	-0.9958855
PTPN13	0.5581245	0.4043955	0.5733295	-0.4043955	-0.8884375	-0.7821275
EFNB2	0.45465	0.58822	0.322469	-0.322469	-0.969075	-0.865905
GJB2	0.64359	0.21916	0.79774	-0.21916	-0.682441	-0.79657
LYPD6B	0.6199925	0.2879855	0.6510775	-0.2879855	-0.7388895	-0.8286095
ISL1	0.6557845	0.2486805	0.7117605	-0.2486805	-0.5473705	-0.7523555
PDGFC	0.4052065	0.3756755	0.5711845	-0.3756755	-0.6236375	-0.8342035
CDK8	0.748257	0.545907	0.586997	-0.791802	-0.545907	-0.693162
PAN3	0.7067445	0.5394245	0.7364945	-0.7705375	-0.5394245	-0.5662035
SNORD102	0.5726355	0.5496795	0.5339585	-1.0167645	-0.5339585	-0.8143015
B3GALTL	0.87855	0.526768	0.679333	-0.73306	-0.966231	-0.526768
RHBDL2	0.195009	0.798905	0.250793	-0.195009	-0.519909	-0.732548
TREML2	0.541707	0.504397	0.255054	-0.255054	-0.891395	-0.505632
S100A4	0.098567	0.169672	0.317648	-0.098567	-0.880021	-0.588443
SP6	0.162918	0.128334	0.278215	-0.128334	-0.650854	-0.883205
MEIS2	0.237338	0.267025	0.308136	-0.237338	-0.603013	-0.903195
SIPA1L1	0.132284	0.258174	0.387184	-0.132284	-0.788749	-0.772517
PPP2R3A	0.4578755	0.0744695	0.4202595	-0.0744695	-0.8658525	-0.5460695
TFAP2C	0.324436	0.054817	0.636324	-0.054817	-0.555837	-0.708812
ISPD	0.7064015	0.0580535	0.5363395	-0.0580535	-0.5153155	-0.8017195
ROR1	0.4218	0.18566	0.50897	-0.18566	-0.59255	-0.6556
SLC9A7	0.538055	0.180965	0.622405	-0.180965	-0.774801	-0.402522
ADRBK2	0.347387	0.337582	0.23886	-0.23886	-0.446377	-0.727029
HOXD13	0.4922345	0.1048835	0.2161465	-0.1048835	-0.5254655	-0.8023945
PITX2	0.2201855	0.1378985	0.3715515	-0.1378985	-0.5803625	-0.6437395
PLA2G16	0.165771	0.101524	0.388964	-0.101524	-0.649273	-0.59584
VGLL3	0.235475	0.060439	0.332586	-0.060439	-0.542054	-0.604664
ACBD7	0.1841	0.253822	0.300026	-0.1841	-0.719454	-0.394639
PTPRO	0.3286115	0.2496755	0.0531295	-0.0531295	-0.7408485	-0.5639605
ZNF385A	0.1524425	0.1546825	0.0880245	-0.0880245	-0.5675395	-0.6624255
ACOXL	0.821209	1.021414	2.253942	-0.947082	-1.161307	-0.821209
LGR5	1.517398	0.787475	1.974986	-0.987014	-0.787475	-1.042613
ATP11C	0.7383545	1.7522725	2.3832115	-1.3878445	-0.7383545	-1.5886575
NMU	2.897589	1.954519	2.696589	-1.954519	-2.319647	-2.365536
PLEKHG1	0.485482	0.501225	1.202484	-0.485482	-1.821188	-1.883904
TANC2	0.4238535	0.8423065	1.4045965	-0.4238535	-1.4800975	-2.2451425
CXCL8	0.898502	0.368884	1.260211	-0.368884	-1.902101	-2.167924
FRY	0.6350575	0.9737175	1.1663375	-0.6350575	-1.6186035	-1.4746235
SGK1	0.273527	0.225577	0.761163	-0.225577	-1.495205	-1.725748
TGFBR3	0.1696255	0.2570295	0.9165285	-0.1696255	-1.4800315	-1.5098905
NNMT	0.3691775	0.2743895	0.3823525	-0.2743895	-1.8413575	-1.8924925
IGFL4	1.0249565	0.1710605	1.0504535	-0.1710605	-2.1916355	-2.4440615
REN	1.729292	0.416524	0.593589	-0.416524	-2.246577	-1.992629
PADI2	0.4862095	0.4601155	0.3402455	-0.3402455	-2.1299785	-2.3612245
TTLL7	1.60777	1.38323	0.429988	-0.429988	-0.598595	-0.702234
UBL3	0.986975	0.476783	0.889383	-1.770232	-0.654764	-0.476783
N4BP2L2-IT2	0.8995715	0.3060985	0.9593285	-1.3666015	-0.3060985	-0.5428085
USP12	0.70113	0.800929	0.507634	-1.238491	-0.708177	-0.507634
CACNG6	0.490097	0.254985	1.458134	-0.254985	-0.374618	-0.442954
RTKN2	1.048183	0.22232	1.299748	-0.28057	-0.704353	-0.22232
